# Supplementary material for: Usefulness of the MALDI-TOF MS technology with membrane filter protocol for the rapid identification of microorganisms in perioperative drainage fluids of hepatobiliary pancreatic surgery
Source: PLoS One. 2021 Feb 4;16(2):e0246002. doi: 10.1371/journal.pone.0246002 (PMC7861402; doi:10.1371/journal.pone.0246002)
Supplement: S1 Table — (XLSX) [file pone.0246002.s001.xlsx]

## Sheet: Sheet1
	S1 Table. The 78 strains identified by the conventional method were subjected to 16S rRNA analysis.
	No.	Description	Common Name	Query Cover (%)	Per. Ident (%)
	1	Enterobacter aerogenes ATCC 13048 16S ribosomal RNA, partial sequence	Enterobacter aerogenes	100	97.44
	2	Enterobacter aerogenes ATCC 13048 16S ribosomal RNA, partial sequence	Enterobacter aerogenes	100	97.51
	3	Enterobacter aerogenes ATCC 13048 16S ribosomal RNA, partial sequence	Enterobacter aerogenes	100	97.46
	4	Enterobacter aerogenes ATCC 13048 16S ribosomal RNA, partial sequence	Enterobacter aerogenes	100	97.21
	5	Enterobacter aerogenes ATCC 13048 16S ribosomal RNA, partial sequence	Enterobacter aerogenes	100	97.18
	6	Enterobacter cloacae ATCC 13047 16S ribosomal RNA, partial sequence	Enterobacter cloacae	100	98.24
	7	Klebsiella pneumoniae ATCC 15380 16S ribosomal RNA, partial sequence	Klebsiella pneumoniae	100	97.68
	8	Klebsiella pneumoniae ATCC 15380 16S ribosomal RNA, partial sequence	Klebsiella pneumoniae	100	98.01
	9	Klebsiella pneumoniae ATCC 15380 16S ribosomal RNA, partial sequence	Klebsiella pneumoniae	100	98.23
	10	Klebsiella pneumoniae ATCC 15380 16S ribosomal RNA, partial sequence	Klebsiella pneumoniae	100	97.69
	11	Klebsiella pneumoniae ATCC 15380 16S ribosomal RNA, partial sequence	Klebsiella pneumoniae	100	97.54
	12	Pseudomonas aeruginosa ATCC 15442 16S ribosomal RNA, partial sequence	Pseudomonas aeruginosa	100	98.22
	13	Pseudomonas aeruginosa P14 16S ribosomal RNA, partial sequence	Pseudomonas aeruginosa	100	98.61
	14	Pseudomonas aeruginosa P14 16S ribosomal RNA, partial sequence	Pseudomonas aeruginosa	100	97.51
	15	Pseudomonas aeruginosa P14 16S ribosomal RNA, partial sequence	Pseudomonas aeruginosa	100	97.62
	16	Enterococcus faecalis ATCC 29212 16S ribosomal RNA, partial sequence	Enterococcus faecalis	100	97.51
	17	Enterococcus faecalis ATCC 29212 16S ribosomal RNA, partial sequence	Enterococcus faecalis	100	98.32
	18	Enterococcus faecalis ATCC 29212 16S ribosomal RNA, partial sequence	Enterococcus faecalis	100	97.62
	19	Enterococcus faecalis ATCC 29212 16S ribosomal RNA, partial sequence	Enterococcus faecalis	100	98.11
	20	Enterococcus faecalis ATCC 29212 16S ribosomal RNA, partial sequence	Enterococcus faecalis	100	98.36
	21	Enterococcus faecalis ATCC 29212 16S ribosomal RNA, partial sequence	Enterococcus faecalis	100	97.69
	22	Enterococcus faecalis ATCC 29212 16S ribosomal RNA, partial sequence	Enterococcus faecalis	100	98.32
	23	Enterococcus faecalis ATCC 29212 16S ribosomal RNA, partial sequence	Enterococcus faecalis	100	97.95
	24	Enterococcus faecalis ATCC 29212 16S ribosomal RNA, partial sequence	Enterococcus faecalis	100	97.45
	25	Enterococcus faecalis ATCC 29212 16S ribosomal RNA, partial sequence	Enterococcus faecalis	100	97.62
	26	Enterococcus faecalis ATCC 29212 16S ribosomal RNA, partial sequence	Enterococcus faecalis	100	97.41
	27	Enterococcus faecalis ATCC 29212 16S ribosomal RNA, partial sequence	Enterococcus faecalis	100	97.68
	28	Enterococcus faecalis ATCC 29212 16S ribosomal RNA, partial sequence	Enterococcus faecalis	100	98.11
	29	Enterococcus faecalis ATCC 29212 16S ribosomal RNA, partial sequence	Enterococcus faecalis	100	98.15
	30	Enterococcus faecalis ATCC 29212 16S ribosomal RNA, partial sequence	Enterococcus faecalis	100	97.64
	31	Enterococcus faecalis ATCC 29212 16S ribosomal RNA, partial sequence	Enterococcus faecalis	100	97.98
	32	Enterococcus faecalis ATCC 29212 16S ribosomal RNA, partial sequence	Enterococcus faecalis	100	97.26
	33	Enterococcus faecalis ATCC 29212 16S ribosomal RNA, partial sequence	Enterococcus faecalis	100	97.56
	34	Enterococcus faecalis ATCC 29212 16S ribosomal RNA, partial sequence	Enterococcus faecalis	100	97.58
	35	Enterococcus faecalis ATCC 29212 16S ribosomal RNA, partial sequence	Enterococcus faecalis	100	97.62
	36	Enterococcus faecalis ATCC 29212 16S ribosomal RNA, partial sequence	Enterococcus faecalis	100	98.22
	37	Enterococcus faecalis ATCC 29212 16S ribosomal RNA, partial sequence	Enterococcus faecalis	100	97.69
	38	Enterococcus faecalis ATCC 29212 16S ribosomal RNA, partial sequence	Enterococcus faecalis	100	98.14
	39	Enterococcus faecalis ATCC 29212 16S ribosomal RNA, partial sequence	Enterococcus faecalis	100	97.62
	40	Enterococcus faecalis ATCC 29212 16S ribosomal RNA, partial sequence	Enterococcus faecalis	100	97.84
	41	Enterococcus faecalis ATCC 29212 16S ribosomal RNA, partial sequence	Enterococcus faecalis	100	98.17
	42	Enterococcus faecalis ATCC 29212 16S ribosomal RNA, partial sequence	Enterococcus faecalis	100	97.61
	43	Enterococcus faecalis ATCC 29212 16S ribosomal RNA, partial sequence	Enterococcus faecalis	100	97.69
	44	Enterococcus faecalis ATCC 29212 16S ribosomal RNA, partial sequence	Enterococcus faecalis	100	97.88
	45	Enterococcus feacium ATCC 51559 16S ribosomal RNA, partial sequence	Enterococcus feacium	100	98.23
	46	Enterococcus feacium ATCC 51559 16S ribosomal RNA, partial sequence	Enterococcus feacium	100	97.95
	47	Enterococcus feacium ATCC 51559 16S ribosomal RNA, partial sequence	Enterococcus feacium	100	97.48
	48	Enterococcus feacium ATCC 51559 16S ribosomal RNA, partial sequence	Enterococcus feacium	100	97.69
	49	Enterococcus feacium ATCC 51559 16S ribosomal RNA, partial sequence	Enterococcus feacium	100	97.85
	50	Enterococcus feacium ATCC 51559 16S ribosomal RNA, partial sequence	Enterococcus feacium	100	97.61
	51	Enterococcus feacium ATCC 51559 16S ribosomal RNA, partial sequence	Enterococcus feacium	100	97.63
	52	Enterococcus feacium ATCC 51559 16S ribosomal RNA, partial sequence	Enterococcus feacium	100	97.85
	53	Enterococcus feacium ATCC 51559 16S ribosomal RNA, partial sequence	Enterococcus feacium	100	97.45
	54	Enterococcus feacium ATCC 51559 16S ribosomal RNA, partial sequence	Enterococcus feacium	100	97.68
	55	Enterococcus feacium ATCC 51559 16S ribosomal RNA, partial sequence	Enterococcus feacium	100	98.42
	56	Enterococcus feacium ATCC 51559 16S ribosomal RNA, partial sequence	Enterococcus feacium	100	97.39
	57	Enterococcus feacium ATCC 51559 16S ribosomal RNA, partial sequence	Enterococcus feacium	100	98.15
	58	Enterococcus feacium ATCC 51559 16S ribosomal RNA, partial sequence	Enterococcus feacium	100	97.62
	59	Enterococcus feacium ATCC 51559 16S ribosomal RNA, partial sequence	Enterococcus feacium	100	97.28
	60	Enterococcus feacium ATCC 51559 16S ribosomal RNA, partial sequence	Enterococcus feacium	100	97.64
	61	Enterococcus feacium ATCC 51559 16S ribosomal RNA, partial sequence	Enterococcus feacium	100	98.32
	62	Enterococcus feacium ATCC 51559 16S ribosomal RNA, partial sequence	Enterococcus feacium	100	98.16
	63	Enterococcus feacium ATCC 51559 16S ribosomal RNA, partial sequence	Enterococcus feacium	100	97.45
	64	Enterococcus feacium ATCC 51559 16S ribosomal RNA, partial sequence	Enterococcus feacium	100	97.68
	65	Enterococcus feacium ATCC 51559 16S ribosomal RNA, partial sequence	Enterococcus feacium	100	97.39
	66	Enterococcus feacium ATCC 51559 16S ribosomal RNA, partial sequence	Enterococcus feacium	100	97.58
	67	Enterococcus feacium ATCC 51559 16S ribosomal RNA, partial sequence	Enterococcus feacium	100	97.92
	68	Enterococcus feacium ATCC 51559 16S ribosomal RNA, partial sequence	Enterococcus feacium	100	97.84
	69	Enterococcus feacium ATCC 51559 16S ribosomal RNA, partial sequence	Enterococcus feacium	100	97.69
	70	Enterococcus feacium ATCC 51559 16S ribosomal RNA, partial sequence	Enterococcus feacium	100	98.24
	71	Enterococcus feacium ATCC 51559 16S ribosomal RNA, partial sequence	Enterococcus feacium	100	97.84
	72	Enterococcus feacium ATCC 51559 16S ribosomal RNA, partial sequence	Enterococcus feacium	100	97.22
	73	Enterococcus raffinosus ATCC 49427 16S ribosomal RNA, partial sequence	Enterococcus raffinosus	100	98.12
	74	Staphylococcus epidermidis ATCC 14990 16S ribosomal RNA, partial sequence	Staphylococcus epidermidis	100	97.62
	75	Staphylococcus epidermidis ATCC 14990 16S ribosomal RNA, partial sequence	Staphylococcus epidermidis	100	97.34
	76	Staphylococcus epidermidis ATCC 14990 16S ribosomal RNA, partial sequence	Staphylococcus epidermidis	100	97.81
	77	Staphylococcus epidermidis ATCC 14990 16S ribosomal RNA, partial sequence	Staphylococcus epidermidis	100	97.62
	78	Staphylococcus aureus ATCC 43300 16S ribosomal RNA, partial sequence	Staphylococcus aureus	100	97.88
